# Supplementary material for: New risk prediction model of coronary heart disease in participants with and without diabetes: Assessments of the Framingham risk and Suita scores in 3-year longitudinal database in a Japanese population
Source: Sci Rep. 2019 Feb 26;9:2813. doi: 10.1038/s41598-019-39049-w (PMC6391401; doi:10.1038/s41598-019-39049-w)
Supplement: Supplementary file 3 — Supple Table 3 [file 41598_2019_39049_MOESM3_ESM.xlsx]

## Sheet: Supplement Table 3
Supplementary Table 3. Probability of new onset CHD estimated by New risk prediction model 1 (LDL-C) in diabetic men and women.
Waist over 85 cm	New risk prediction model 1 (LDL-C)	probability (%)		Waist over 85 cm	New risk prediction model 1 (LDL-C)	probability (%)		Proteinuria over(1+)	New risk prediction model 1 (LDL-C)	probability (%)		Proteinuria over(1+)	New risk prediction model 1 (LDL-C)	probability (%)
yes	30.7	14.2		no	22.5	6.5		yes	18.4	16.4		no	7	6.1
yes	30.4	13.8		no	21.9	6.1		yes	18.3	16.2		no	6.6	5.8
yes	30.1	13.4		no	21.6	5.9		yes	18.2	16.1		no	6.4	5.7
yes	28.9	11.9		no	21.3	5.7		yes	18.1	15.9		no	6.3	5.6
yes	28.6	11.5		no	21	5.5		yes	17.9	15.6		no	6.1	5.5
yes	28.3	11.2		no	20.7	5.4		yes	17.8	15.4		no	6	5.4
yes	28	10.8		no	20.4	5.2		yes	17.7	15.3		no	5.9	5.3
yes	27.7	10.5		no	20.1	5		yes	17.6	15.1		no	5.6	5.2
yes	27.4	10.2		no	19.8	4.9		yes	17.5	15		no	5.4	5.1
yes	27.1	9.9		no	19.5	4.7		yes	17.4	14.8		no	5.3	5
yes	26.8	9.6		no	19.2	4.6		yes	17.3	14.7		no	5.1	4.9
yes	26.5	9.3		no	18.9	4.4		yes	17.2	14.5		no	4.9	4.8
yes	26.2	9		no	18.6	4.3		yes	17.1	14.4		no	4.8	4.7
yes	25.9	8.7		no	18.3	4.1		yes	17	14.2		no	4.6	4.6
yes	25.6	8.4		no	18	4		yes	16.9	14.1		no	4.4	4.5
yes	25.3	8.2		no	17.7	3.9		yes	16.8	13.9		no	4.2	4.4
yes	25	7.9		no	17.4	3.7		yes	16.7	13.8		no	3.9	4.3
yes	24.7	7.7		no	17.1	3.6		yes	16.6	13.7		no	3.7	4.2
yes	24.4	7.4		no	16.8	3.5		yes	16.5	13.5		no	3.6	4.1
yes	24.1	7.2		no	16.5	3.4		yes	16.4	13.4		no	3.4	4
yes	23.8	7		no	16.2	3.3		yes	16.3	13.2		no	3.1	3.9
yes	23.5	6.8		no	15.9	3.2		yes	16.2	13.1		no	2.9	3.8
yes	23.2	6.6		no	15.6	3.1		yes	16.1	13		no	2.7	3.7
yes	22.9	6.3		no	15.3	3		yes	15.8	12.6		no	2.4	3.6
yes	22.6	6.1		no	15	2.9		yes	15.7	12.4		no	2.1	3.5
yes	22.3	5.9		no	14.7	2.8		yes	15.6	12.3
yes	22	5.8		no	14.4	2.7		yes	14.4	10.8
yes	21.7	5.6		no	14.1	2.6
yes	21.4	5.4		no	13.8	2.5
yes	21.1	5.2		no	13.5	2.4
yes	20.8	5.1		no	12.9	2.3
yes	20.5	4.9		no	12.6	2.2
yes	20.2	4.7		no	12.3	2.1
yes	19.9	4.6		no	11.7	2
yes	19.6	4.4		no	11.1	1.9
yes	19.3	4.3		no	10.8	1.8
yes	19	4.2		no	10.5	1.7
yes	18.7	4		no	9.6	1.6
yes	18.4	3.9		no	9.3	1.5
yes	18.1	3.8
yes	17.8	3.6
yes	17.2	3.4
yes	16.3	3.1
yes	15.7	2.9
yes	14.2	2.4
The probabilities were calculated based on multiple logistic regressions.
